# Supplementary material for: Antidepressants Target the ST3GAL5–GM3 Lipid Pathway to Suppress Microglial Inflammation
Source: Int J Mol Sci. 2025 Oct 7;26(19):9733. doi: 10.3390/ijms26199733 (PMC12524792; doi:10.3390/ijms26199733)
Supplement: Supplementary file 1 [file ijms-26-09733-s001.zip]

Archive with 1 entries (1 files):
- ijms-3869284-supplementary.pdf
